# Supplementary material for: Functions of Uninflatable in the Drosophila melanogaster wing and notum
Source: PLoS One. 2026 May 15;21(5):e0344871. doi: 10.1371/journal.pone.0344871 (PMC13178913; doi:10.1371/journal.pone.0344871)
Supplement: S1 Table — (XLSX) [file pone.0344871.s004.xlsx]

## Sheet: Sheet1
Genotype	Temperature (°C)	Wings examined	Major blade phenotype	Wings with phenotype	Minor blade phenotype	Wings with phenotype
nub-Gal4>Canton-S	25	12	Wild type	12	_	0
nub-Gal4>uif RNAi-1	25	35	Minute wing stubs with ectopic pigmentation	20	Longer collapsed wings with ectopic pigmentation	15
nub-Gal>Notch RNAi-1	25	>100 pupae	Pupal death with tiny black wings	>95 pupae	Eclosion with tiny black wings	5 live flies with tiny black wings
nub-Gal4>Delta RNAi	25	12	Wing vein broadening at margin	12	_	0
c
