# Supplementary material for: Functions of Uninflatable in the Drosophila melanogaster wing and notum
Source: PLoS One. 2026 May 15;21(5):e0344871. doi: 10.1371/journal.pone.0344871 (PMC13178913; doi:10.1371/journal.pone.0344871)
Supplement: S3 Table — (XLSX) [file pone.0344871.s006.xlsx]

## Sheet: Sheet1
Genotype	Temperature (°C)	Wings examined	Blade cell phenotype	Wings with phenotype	Ectopic pigmentation in blade	Wings with phenotype
ptc-Gal4>Canton-S	29	20	Wild type	20	_	0
ptc-Gal4>uif RNAi-1	25	31	Small wing blade cells, ACV small and fused to L3 and L4, large wing tip scallop	31	Random pigment throughout wing blade	16
ptc-Gal4>uif RNAi-1	29	28	As above	28	As above but greater penetrance	28
ptc-Gal4;Gal-80ts >N RNAi-1	29	4	As above except blade cell size variable	4	Small spots of pigment	4
c
