# Supplementary material for: Functions of Uninflatable in the Drosophila melanogaster wing and notum
Source: PLoS One. 2026 May 15;21(5):e0344871. doi: 10.1371/journal.pone.0344871 (PMC13178913; doi:10.1371/journal.pone.0344871)
Supplement: S4 Table — (XLSX) [file pone.0344871.s007.xlsx]

## Sheet: Sheet1
	Genotype	Temperature (°C)	Wings examined	Deep tissue loss phenotype	Wings with phenotype	"cupping " or "scallop and tuft" phenotypes	Wings with phenotype
	C96-Gal4> Canton-S	29	10	_	0	_	0
	C96-Gal4>N RNAi-1	25	24	Deep tissue loss from margin inwards. Some anterior margin remains. Vein expansion at margins	21	"scallop and tuft" wings	3
	C96-Gal4>N RNAi-2	25	21	As above	21	As above	2
	C96-Gal4>uif RNA-1	25	28	_	0	Very little tissue loss at margin, "cupped" wing tip. Longitudinal creases in blades	28
	C96-Gal4>uif RNAi-2	25	20	_	0	As above	20
	C96-Gal4>N RNAi-1	29	21	As 25°C but more tissue loss	21	_	0
	C96-Gal4>N RNAi-2	29	20	As above	19	"scallop and tuft" wings	1
	C96-Gal4>uif RNAi-1	29	20	_	0	"scallop and tuft" wings	20
	C96-Gal4>uif RNAi-2	29	20	_	0	"scallop and tuft" wings	20
				_
