# Supplementary material for: Functions of Uninflatable in the Drosophila melanogaster wing and notum
Source: PLoS One. 2026 May 15;21(5):e0344871. doi: 10.1371/journal.pone.0344871 (PMC13178913; doi:10.1371/journal.pone.0344871)
Supplement: S5 Table — (XLSX) [file pone.0344871.s008.xlsx]

## Sheet: Sheet1
	Genotype	Temperature (°C)	Wings examined	Margin phenotype	Wings with phenotype
	cut(ue)-Gal4>Canton-S	25	15	_	0
	cut(ue)-Gal4>N RNAi-1	25	32	"scallop and tuft" phenotype around wing tip	32
	cut(ue)-Gal4>N RNAi-2	25	31	As above	31
	cut(ue)-Gal4>uif RNAi-1	25	12	"mild cupping” at wing tip	12
	cut(ue)-Gal4>uif RNAi-2	25	18	As above	18
	cut(ue)-Gal4>N RNAi-1	29	34	“scallop and tuft” at wing tip and more proximally	34
	cut(ue)-Gal4>N RNAi-2	29	24	As above	24
	cut(ue)-Gal4>uif RNAi-1	29	19	"scallop and tuft"	19
	cut(ue-s)Gal4>uif RNAi-2	29	22	As above	22
