# Supplementary material for: Functions of Uninflatable in the Drosophila melanogaster wing and notum
Source: PLoS One. 2026 May 15;21(5):e0344871. doi: 10.1371/journal.pone.0344871 (PMC13178913; doi:10.1371/journal.pone.0344871)
Supplement: S6 Table — (XLSX) [file pone.0344871.s009.xlsx]

## Sheet: Sheet1
	Genotype	Temperature (°C)	Wings examined	Changes in eso cell fate phenotype	Wings with phenotype	Wing veins at margin	Wings with phenotype
	C96-Gal4>Canton-S	25	15	Wild type	0	_	0
	C96-Gal4>N RNAi-2	29	20	1. Double shafted stout bristles, 2.Triple or quadruple shafted stout eso bristles	1. = 20 2. = 6	Expansion at all vein termini	20
	C96-Gal4>uif RNAi-1	25	28	One double shafted stout bristle	1	_	0
	C96-Gal4>uif RNAi-2	29	20	As above	1	_	0
