# Supplementary material for: Functions of Uninflatable in the Drosophila melanogaster wing and notum
Source: PLoS One. 2026 May 15;21(5):e0344871. doi: 10.1371/journal.pone.0344871 (PMC13178913; doi:10.1371/journal.pone.0344871)
Supplement: S7 Table — (XLSX) [file pone.0344871.s010.xlsx]

## Sheet: Sheet1
	Genotype	Temperature (°C)	Wings examined	Pigmentation defects	Wings with phenotype	Extra chemosensory esos in dorsal margin inner row	Wings with phenotype
	C96-Gal4>Canton-S	25	10	_	0	_	0
	C96-Gal4>Notch RNAi-2	25	21	Ectopic pigment in margin and pale eso shafts	7	Rows of esos 3-9 long	11
	C96-Gal4>uif RNAi-1	25	28	As above	9	Rows 12-31 esos long	15
	cut(eh)-Gal>Notch RNAi-2	29	20	As abo ve	1	Rows of esos 4-19 long	13
	cut(eh)-Gal>uif RNAi-2	25	22	_	0	Rows of esos 30-54 long	12
