# Supplementary material for: Functions of Uninflatable in the Drosophila melanogaster wing and notum
Source: PLoS One. 2026 May 15;21(5):e0344871. doi: 10.1371/journal.pone.0344871 (PMC13178913; doi:10.1371/journal.pone.0344871)
Supplement: S8 Table — (XLSX) [file pone.0344871.s011.xlsx]

## Sheet: Sheet1
	Genotype	Temperature (°C)	Wings examined	Pigment phenotype	Wings with phenotype	Scallop phenotype	Wings with phenotype
	ptc-Gal4>Canton-S	29	10	Wild type	10	_	10
	ptc-Gal4>mgl RNAi	29	18	Mild ectopic pigment in wing tip and/or anterior wing	3	_	0
	ptc-Gal4 >uif RNAi-1	29	18	More ectopic pigment. Pigment "blobs" present	12	Large scallop at wing tip	12
