# Supplementary material for: Functions of Uninflatable in the Drosophila melanogaster wing and notum
Source: PLoS One. 2026 May 15;21(5):e0344871. doi: 10.1371/journal.pone.0344871 (PMC13178913; doi:10.1371/journal.pone.0344871)
Supplement: S9 Table — (XLSX) [file pone.0344871.s012.xlsx]

## Sheet: Sheet1
	Genotype	Temperature (°C)	Wings examined	Phenotype		Wings with phenotype
	cut(ue)-Gal4>Canton-S	25	10	Wild type		10
	cut(ue)-Gal4>uif RNAi-2	25	20	10-31 chemosensory eso's in dorsal margin inner row		14
	cut(ue)-Gal4>UAS-p35	25	12	3-17 chemosensory eso's in dorsal margin inner row		7
