# Supplementary material for: Functions of Uninflatable in the Drosophila melanogaster wing and notum
Source: PLoS One. 2026 May 15;21(5):e0344871. doi: 10.1371/journal.pone.0344871 (PMC13178913; doi:10.1371/journal.pone.0344871)
Supplement: S10 Table — (XLSX) [file pone.0344871.s013.xlsx]

## Sheet: Sheet1
	Genotype	Temperature (°C)	Nota examined	Major Phenotype	Nota with phenotype
	pnr-Gal4>Canton-S	25	5	Wild type	5
	pnr-Gal4>Notch RNAi-1	25	6	1.Missing central notum microchaetes 2. Patches of cuticle missing	6
	pnr-Gal4>uif RNAi-1	25	8	1. Gradient of growth failure in microchaetes of central notum 2.Patches of missing cuticle	8
